# Supplementary material for: Surface Modification of Hollow Structure TiO2 Nanospheres for Enhanced Photocatalytic Hydrogen Evolution
Source: Nanomaterials (Basel). 2023 Mar 3;13(5):926. doi: 10.3390/nano13050926 (PMC10004735; doi:10.3390/nano13050926)
Supplement: Supplementary file 1 [file nanomaterials-13-00926-s001.zip]

Archive with 1 entries (1 files):
- nanomaterials-2167522-SI.pdf
